# Supplementary material for: Adverse events associated with cyclophosphamide: A pharmacovigilance study using the FDA adverse event reporting system
Source: PLoS One. 2026 Jan 6;21(1):e0339757. doi: 10.1371/journal.pone.0339757 (PMC12774374; doi:10.1371/journal.pone.0339757)
Supplement: S1 File — (XLSX) [file pone.0339757.s001.xlsx]

## Sheet: Sheet1
variable	H Total
age_yr	55.00(36.00,66.00)
age_yrQ
<19	2300( 8.04)
19~41	2498( 8.74)
41~65	7020(24.55)
>=65	4861(17.00)
unknow	11912(41.66)
Reporter
Physician	11008(38.50)
Other health-professional	8680(30.36)
Pharmacist	3459(12.10)
Consumer	2158( 7.55)
unknown	3223(11.27)
Lawyer	52( 0.18)
Registered Nurse	11( 0.04)
sales
Outcomes
other serious	15561(45.34)
hospitalization	9902(28.85)
death	6874(20.03)
life threatening	1384( 4.03)
disability	389( 1.13)
congenital anomaly	68( 0.20)
required intervention to Prevent Permanent Impairment/Damage	140( 0.41)
Reported countries
United Kingdom	1011( 4.69)
Portugal	103( 0.48)
Turkey
China	2619(12.15)
Sweden	65( 0.30)
Denmark	224( 1.04)
Colombia
Canada	2209(10.25)
Korea, South	303( 1.41)
Norway	108( 0.50)
Spain	457( 2.12)
Greece	238( 1.10)
Czechia	205( 0.95)
United States	5928(27.50)
Taiwan
Iran
Croatia
Italy	1530( 7.10)
Austria	205( 0.95)
Singapore
Hungary	61( 0.28)
Ireland
Poland	288( 1.34)
Malaysia
Romania	56( 0.26)
Saudi Arabia	123( 0.57)
Pakistan
Thailand
Slovenia
Japan	525( 2.44)
Brazil	156( 0.72)
Israel	91( 0.42)
Bangladesh
Hong Kong
Finland
Argentina
Belgium	229( 1.06)
Oman
Switzerland	125( 0.58)
Mexico
Chile
Russia
Germany	775( 3.60)
South Africa
Egypt
Vietnam
European Union
Slovakia
Bulgaria
Tunisia
New Zealand
other	1318( 6.12)
Australia	116( 0.54)
France	2131( 9.89)
Netherlands	302( 1.40)
India	52( 0.24)
route
other	14731(51.65)
transmammary
parenteral	11( 0.04)
occlusive dressing technique
subcutaneous
intradiscal (intraspinal)
intrathoracic
intratracheal
intra-arterial
intra-uterine
intra-amniotic
oral	2114( 7.41)
intralesional
irrigation
ophthalmic
transplacental	295( 1.03)
intravenous drip	2092( 7.33)
intravenous	9224(32.34)
intramuscular
buccal
topical
epidural
intrathecal
intra-articular
cutaneous
intraocular
intravenous bolus	55( 0.19)
sublingual
transdermal
sex
female	13364(46.74)
male	7910(27.67)
unknown	7317(25.59)
tto	11.00(5.00,49.00)
ttoQ
<7	2369(20.88)
7~28	2640(23.27)
28~60	798( 7.03)
>60	1621(14.29)
unknow	3917(34.53)
wt	66.00(54.50,81.80)
Year
2004	497( 1.74)
2005	465( 1.63)
2006	568( 1.99)
2007	640( 2.24)
2008	746( 2.61)
2009	787( 2.75)
2010	896( 3.13)
2011	1670( 5.84)
2012	1467( 5.13)
2013	2201( 7.70)
2014	3078(10.77)
2015	2341( 8.19)
2016	1900( 6.65)
2017	838( 2.93)
2018	1117( 3.91)
2019	1407( 4.92)
2020	1780( 6.23)
2021	1727( 6.04)
2022	1973( 6.90)
2023	1279( 4.47)
2024	1214( 4.25)
