# Supplementary material for: Adverse events associated with cyclophosphamide: A pharmacovigilance study using the FDA adverse event reporting system
Source: PLoS One. 2026 Jan 6;21(1):e0339757. doi: 10.1371/journal.pone.0339757 (PMC12774374; doi:10.1371/journal.pone.0339757)
Supplement: S2 File — (XLSX) [file pone.0339757.s002.xlsx]

## Sheet: Sheet1
soc_english	soc_chinese	H Case Reports	H ROR(95% CI)	H PRR(95% CI)	H chisq	H IC(IC025)	H EBGM(EBGM05)
endocrine disorders	内分泌系统疾病	288	1.32(1.18, 1.49)	1.32(1.17, 1.48)	22.78	0.4(0.24)	1.32(1.2)
infections and infestations	感染及侵染类疾病	9174	2.16(2.11, 2.21)	2.03(1.99, 2.07)	5070.07	1.02(0.99)	2.03(1.99)
pregnancy, puerperium and perinatal conditions	妊娠期、产褥期及围产期状况	507	1.36(1.25, 1.49)	1.36(1.26, 1.47)	48.88	0.44(0.32)	1.36(1.27)
blood and lymphatic system disorders	血液及淋巴系统疾病	8771	6.64(6.49, 6.79)	6.05(5.93, 6.17)	37234.38	2.58(2.55)	6(5.89)
eye disorders	眼器官疾病	625	0.36(0.33, 0.39)	0.36(0.33, 0.39)	710.86	-1.46(-1.57)	0.36(0.34)
congenital, familial and genetic disorders	各种先天性家族性遗传性疾病	363	1.36(1.23, 1.51)	1.36(1.23, 1.5)	35.06	0.45(0.3)	1.36(1.25)
immune system disorders	免疫系统疾病	1606	1.7(1.62, 1.79)	1.69(1.63, 1.76)	453.27	0.75(0.68)	1.69(1.62)
metabolism and nutrition disorders	代谢及营养类疾病	2356	1.28(1.23, 1.34)	1.27(1.22, 1.32)	142.16	0.35(0.29)	1.27(1.23)
hepatobiliary disorders	肝胆系统疾病	1588	2.04(1.94, 2.15)	2.02(1.94, 2.1)	825.18	1.01(0.94)	2.02(1.94)
renal and urinary disorders	肾脏及泌尿系统疾病	1895	1.2(1.14, 1.25)	1.19(1.14, 1.24)	59.82	0.25(0.19)	1.19(1.15)
neoplasms benign, malignant and unspecified (incl cysts and polyps)	良性、恶性及性质不明的肿瘤	5487	2.49(2.42, 2.56)	2.39(2.34, 2.44)	4550.42	1.25(1.22)	2.39(2.33)
respiratory, thoracic and mediastinal disorders	呼吸系统、胸及纵隔疾病	5366	1.33(1.29, 1.37)	1.31(1.28, 1.34)	407.11	0.39(0.35)	1.31(1.28)
vascular disorders	血管与淋巴管类疾病	2028	1.09(1.04, 1.14)	1.09(1.05, 1.13)	14.47	0.12(0.06)	1.09(1.05)
cardiac disorders	心脏器官疾病	2763	1.2(1.16, 1.25)	1.2(1.15, 1.25)	92.55	0.26(0.21)	1.2(1.16)
musculoskeletal and connective tissue disorders	各种肌肉骨骼及结缔组织疾病	1774	0.38(0.36, 0.39)	0.39(0.38, 0.41)	1796.48	-1.36(-1.43)	0.39(0.37)
general disorders and administration site conditions	全身性疾病及给药部位各种反应	12529	0.81(0.79, 0.82)	0.84(0.82, 0.86)	485.53	-0.26(-0.28)	0.84(0.82)
gastrointestinal disorders	胃肠系统疾病	7281	0.99(0.96, 1.01)	0.99(0.97, 1.01)	0.89	-0.02(-0.05)	0.99(0.97)
investigations	各类检查	6439	1.22(1.19, 1.25)	1.2(1.18, 1.22)	239.4	0.27(0.23)	1.2(1.18)
injury, poisoning and procedural complications	各类损伤、中毒及操作并发症	3658	0.44(0.42, 0.45)	0.46(0.44, 0.48)	2542.07	-1.12(-1.16)	0.46(0.45)
skin and subcutaneous tissue disorders	皮肤及皮下组织类疾病	2409	0.51(0.49, 0.53)	0.52(0.5, 0.54)	1117.27	-0.94(-1)	0.52(0.5)
psychiatric disorders	精神病类	1090	0.21(0.2, 0.22)	0.22(0.21, 0.23)	3187.63	-2.18(-2.26)	0.22(0.21)
nervous system disorders	各类神经系统疾病	4534	0.6(0.58, 0.62)	0.62(0.61, 0.63)	1165	-0.69(-0.73)	0.62(0.6)
ear and labyrinth disorders	耳及迷路类疾病	184	0.49(0.43, 0.57)	0.49(0.43, 0.56)	95.27	-1.01(-1.22)	0.5(0.44)
surgical and medical procedures	各种手术及医疗操作	520	0.45(0.41, 0.49)	0.45(0.42, 0.49)	354.59	-1.15(-1.28)	0.45(0.42)
reproductive system and breast disorders	生殖系统及乳腺疾病	341	0.48(0.43, 0.53)	0.48(0.44, 0.53)	196.21	-1.06(-1.22)	0.48(0.44)
